# Supplementary material for: Non-quaternary oximes detoxify nerve agents and reactivate nerve agent-inhibited human butyrylcholinesterase
Source: Commun Biol. 2021 May 14;4:573. doi: 10.1038/s42003-021-02061-w (PMC8121814; doi:10.1038/s42003-021-02061-w)
Supplement: Supplementary file 3 — Supplementary Data 1 [file 42003_2021_2061_MOESM3_ESM.xlsx]

## Sheet: Figure 1b  VX detoxification
Time (hr)	PCM - 212399						Buffer						BChE
0	0.023044	94.0418	0.020489	94.8861	0.019043	95.0151	0.0084583	97.813	0.050531	86.9348	0.0333	91.39	0.38676	0.40065	0.38201
0.2	0.076216	78.9691	0.040516	89.1784	0.054649	85.3252	0.055009	84.8209	0.033223	90.8325	0.034793	90.3993	0.3624	0.3744	0.3724
0.5	0.0259065	93.5123	0.017803	95.8173	0.015106	96.4461	0.010771	97.3027	0.019687	95.0699	0.025001	93.7391	0.39932	0.42563	0.42505
2	0.043158	88.5258	0.049603	88.04	0.073799	81.9191	0.031897	91.5197	0.018983	95.4229	0.029427	92.7903	0.37613	0.41474	0.40816
4	0.050387	85.1375	0.058249	81.899	0.063819	80.6033	0.0020142	99.4059	0.024257	92.845	0.020056	94.0841	0.33902	0.3218	0.32902
6	0.083772	77.9205	0.1063	71.6087	0.071466	81.1639	0.069468	81.6905	0.0077686	97.9525	0.072588	80.8682	0.37941	0.37441	0.34896
6.5	0.092193	72.0365	0.046287	85.9604	0.1253	61.9946	0.018701	94.3277	0.0098017	97.027	0.026524	91.9549	0.32969	0.32402	0.29588
24	0.24737	24.6375	0.2941	10.2286	0.253681	1.12215	0.01688	94.8574	0.037939	88.4417	0.033363	89.8358	0.32824	0.32761	0.25656

## Sheet: Figure 1c Sarin detoxification
Figure 1c Sarin detox-individual points plot															Figure 1-c Sarin detoxification - in red %BChE inhibition
Time (min)	212399						211955						211088						211338						Sarin						BChE
1	0.03145	85.8969	0.0544	76.5719	0.06125	73.6219	0.06385	71.3677	0.09335	59.7976	0.0495	78.6822	0.0396	82.2422	0.0612	73.6434	0.0515	77.8208	0.02675	88.0045	0.051155	77.9694	0.0497	78.596	0.036	83.8565	0.01259	94.578	0.0296	87.2524	0.223	0.43255	0.2322
5	0.1298	46.9012	0.13495	41.618	0.1074	55.2873	0.09795	59.9305	0.1208	47.7396	0.1063	55.7452	0.06195	74.6574	0.09895	57.1923	0.06905	71.2531	0.06735	72.4484	0.09615	58.4036	0.0762	68.2764	0.0469	80.8141	0.0497	78.4988	0.03755	84.3672	0.24445	0.23115	0.2402
10	0.19745	14.5608	0.1841	20.3375	0.1607	30.463	0.1122	51.4496	0.14165	38.7062	0.1249	45.9541	0.03455	85.0498	0.07695	66.7027	0.07195	68.8663	0.03615	84.3574	0.099	57.1614	0.08855	61.6833	0.10955	52.5963	0.0608	73.691	0.04395	80.9823	0.1387	0.2311	0.23225
15	0.21842	5.4868	0.17066	26.1532	0.16896	26.8888	0.14518	37.1787	0.14969	35.2272	0.15298	33.8035	0.051697	77.63	0.064831	71.9468	0.073083	68.376	0.10188	55.9152	0.093801	59.4111	0.096472	58.2553	0.031383	86.4202	0.056247	75.6612	0.035604	84.5937	0.21198	0.20566	0.20722
25	0.21096	1.3468	0.20819	4.45617	0.1946	9.99908	0.16901	20.9643	0.16724	23.2492	0.15952	26.2233	0.059502	72.1745	0.089443	58.9523	0.061102	71.7408	0.11965	44.047	0.11312	48.0863	0.093217	56.8879	0.033747	84.2186	0.035095	83.894	0.020171	90.6711	0.21384	0.2179	0.21622
30									0.19141	15.7304	0.19952	9.76029	0.11441	47.7532	0.086341	61.9878	0.095475	56.8182	0.17002	22.3582	0.14673	35.4011	0.1432	35.2329	0.081522	62.7719	0.063063	72.2361	0.087604	60.3781	0.21898	0.22714	0.2211
60							0.21086	1.1532	0.21702	-1.73448	0.20794	-1.42425	0.1278	40.09	0.12713	40.4041	0.10878	46.9418	0.17154	19.5856	0.17277	19.009	0.1871	8.74061	0.074143	65.2433	0.063796	70.0938	0.035499	82.6851	0.16177	0.21332	0.20502

## Sheet: Figure 2a Sarin-BChE react
Figure 2-a-Sarin-BChE reactivation -in red %BChE activity
Time (min)	211955				211088				212399				211338				HI6				GB				BChE
2	0.20645	53.0311	0.15385	26.2812	0.1806	46.391	0.14865	25.3929	0.0865	22.2194	0.08495	14.5114	0.09535	24.4927	0.11875	20.2853	0.05865	15.0655	0.1157	19.7643	0.0078	2.0036	0.0957	16.3478	0.3893	0.5854
10	0.2434	40.1451	0.2337	51.6578	0.10665	17.5903	0.1898	41.954	0.0731	12.0567	0.131	28.9567	0.09335	15.3967	0.0839	18.5455	0.10015	16.5182	0.10055	22.2259	0.085	14.0195	0.0883	19.5181	0.6063	0.4524
15	0.2777	43.4721	0.29955	72.8123	0.2083	32.608	0.2645	64.2927	0.10465	16.3823	0.13195	32.0734	0.08885	13.9089	0.1104	26.8352	0.18795	29.4224	0.207	50.316	0.0601	9.40827	0.0833	20.2479	0.6388	0.4114
20	0.27321	68.1543	0.23076	68.9021	0.17704	44.1639	0.16594	49.5476	0.10031	25.0231	0.073849	22.0504	0.065766	16.4058	0.057108	17.0517	0.21179	52.8326	0.23105	68.9887	0.05647	14.0869	0.058793	17.5549	0.40087	0.33491
45	0.2967	65.1229	0.314	82.8933	0.28145	61.7757	0.24935	65.8263	0.11745	25.7792	0.08065	21.2909	0.0659	14.4644	0.0557	14.7043	0.23175	50.867	0.23845	62.9488	0.0461	10.1185	0.0637	16.8163	0.4556	0.3788
60	0.29855	64.7895	0.2975	89.2589	0.18895	41.0048	0.19815	59.4509	0.0802	17.4045	0.0655	19.652	0.04645	10.0803	0.0407	12.2112	0.2225	48.2856	0.2254	67.6268	0.0395	8.57205	0.03975	11.9262	0.4608	0.3333
90	0.26189	56.341	0.30433	85.4715	0.25822	55.5515	0.26134	73.3977	0.097328	20.9384	0.085508	24.0151	0.052791	11.3571	0.055896	15.6985	0.24344	52.3718	0.25757	72.3389	0.0070994	1.52731	0.061402	17.2448	0.46483	0.35606
180	0.29254	70.667	0.34412	100.696	0.27809	67.1764	0.28065	82.1238	0.10532	25.4415	0.096693	28.2943	0.057154	13.8063	0.056568	16.5529	0.24666	59.584	0.24174	70.738	0.04248	10.2616	0.057944	16.9556	0.41397	0.34174
264	0.28372	78.6124	0.37315	122.807	0.32383	89.726	0.31123	102.429	0.11844	32.817	0.11569	38.0747	0.046661	12.9287	0.051554	16.9669	0.26401	73.1512	0.26848	88.3594	0.04239	11.7453	0.041736	13.7357	0.36091	0.30385
446	0.32407	80.7752	0.36972	112.909	0.35126	87.5523	0.35815	109.375	0.16012	39.9103	0.15631	47.7355	0.072812	18.1486	0.082008	25.0444	0.32122	80.0648	0.31321	95.6512	0.058406	14.5578	0.052125	15.9185	0.4012	0.32745
1440	0.28847	81.1974	0.37586	124.738	0.30853	86.8438	0.32763	108.732	0.23694	66.6929	0.22672	75.2423	0.11959	33.6617	0.12397	41.1423	0.31581	88.893	0.29943	99.3728	0.030584	8.60866	0.051808	17.1937	0.35527	0.30132

## Sheet: Figure 2b VX-BChE react 
Figure 2 -b-VX-BChE-reactivation - in red %BChE activity
Time (min)	211955				211088				212399				211338				HI6				VX				BChE
2	0.21335	56.7043	0.27845	75.379	0.1069	28.412	0.0942	25.5008	0.0851	22.6179	0.0559	15.1326	0.02525	6.71096	0.0077	2.08446	0.0081	2.15282	0.02235	6.05035	0.02495	6.63123	0.01695	4.58852	0.37625	0.3694
10	0.1884	34.2265	0.13171	28.0503	0.09375	17.0315	0.1109	23.6184	0.08835	16.0505	0.12995	27.6754	0.02535	4.60532	0.02215	4.71728	0.05115	9.2924	0.0633	13.481	0.02655	4.82333	0.01875	3.99318	0.55045	0.46955
15	0.2299	37.5991	0.31465	51.4596	0.2064	33.7558	0.18175	34.999	0.17295	28.2852	0.1604	30.8877	0.03055	4.99632	0.03205	5.24164	0.10535	17.2295	0.11555	18.8977	0.0265	4.33396	0.0187	3.0583	0.61145	0.5193
20	0.31114	65.615	0.32317	75.0511	0.27802	58.6305	0.27767	64.4844	0.23825	50.2436	0.24864	57.7427	0.036636	7.72602	0.039726	9.22573	0.1188	25.0532	0.11676	27.1157	0.021724	4.58129	0.018748	4.35392	0.47419	0.4306
45	0.35705	89.6097	0.33455	84.3545	0.34855	87.4765	0.37865	95.0307	0.2393	60.0577	0.2854	71.9617	0.02235	5.60924	0.03875	9.77055	0.1464	36.7424	0.1771	44.6546	0.01285	3.225	0.01555	3.92083	0.39845	0.3966
60	0.26795	68.3284	0.2169	57.4722	0.28865	73.607	0.2743	72.6815	0.2054	52.3779	0.2073	54.9285	0.0218	5.5591	0.03505	9.28723	0.1371	34.9611	0.15665	41.5077	0.0015	0.382507	0.004	1.05988	0.39215	0.3774
90	0.25495	65.7325	0.23132	70.3314	0.24727	63.7524	0.2686	81.6662	0.19981	51.516	0.17952	54.5819	0.019787	5.10158	0.035063	10.6607	0.18547	47.8188	0.17563	53.3992	0.01294	3.33626	0.0069938	2.12642	0.38786	0.3289
180	0.2383	61.4682	0.24462	64.1105	0.28658	73.9218	0.31112	81.5389	0.15566	40.1517	0.16416	43.0234	0.027466	7.08471	0.027879	7.30658	0.19339	49.8839	0.20088	52.647	0.010672	2.75279	0.010534	2.76077	0.38768	0.38156
264	0.28879	84.0239	0.27338	82.4999	0.28192	82.025	0.30943	93.379	0.17016	49.5083	0.17309	52.2347	0.035133	10.222	0.041474	12.5159	0.2095	60.9543	0.21073	63.5936	0.012644	3.67879	0.013197	3.98256	0.3437	0.33137
446	0.28382	87.2326	0.28606	83.8025	0.27539	84.6416	0.31938	93.5638	0.1845	56.7064	0.13233	38.7667	0.053795	16.534	0.069265	20.2915	0.2165	66.5417	0.32946	96.5168	0.013415	4.12313	0.0058945	1.72682	0.32536	0.34135
1440	0.28045	88.8963	0.27831	82.0175	0.25521	80.8958	0.31573	93.0451	0.16482	52.2442	0.1933	56.9652	0.084143	26.6714	0.11529	33.9758	0.29587	93.7841	0.26212	77.2463	0.014869	4.71314	0.02191	6.45684	0.31548	0.33933

## Sheet: Figure 3 - Body Weight mice
Figure 3 - Time-course of daily body weight of mice (n=4)
Time (day)	Control				DMSO				212399 150mg/kg				211338 150mg/kg				211955 150mg/kg				211088 32mg/kg
0	32.5	32.7	33.6	34.3	30.3	32.1	32.6	35.1	31.8	33.9	30.9	33.7	34.8	32.6	33.5	32.9	32.2	35	33.3	30.3	32.2	33.2	30.6	31.2
1	31.9	32.9	34.2	33.8	30.2	30.4	30.8	35.4	30.7	32.9	28.4	31.9	33.3	30.5	31.7	32.5	31.2		30.6	28.9	32.3	32.8	29.5	31.8
2	33.1	33.9	34.7	34.6	30.6	31.1	30.9	35.7	30.4	33.4	27.1	34.1	33.6	31.3	33	32.2	29.3		29.7	28.4	32.1	33.9	29.7	32.1
3	34.4	33.3	33.9	33.8	30.3	32	31.3	35.8	29.7	33.5	25.7	33.2	32.7	31.5	32.7	32.6	27.6		28.9	28.8	32	33.6	30.6	33.3
4	35.1	35	35.7	34.7	31.8	32.6	31.1	37	30.1	33.6	25.9	34	34.7	32.5	33.4	33.3	27.6		28.8	29.5	32	33.5	30.1	32
8	33.4	34.4	35.8	35	32.5	33.8	32.7	38.1	33.1	34.9	30.3	34.5	36.2	33.6	33.9	34.3				30.4	33.9	35.9	32.1	33.2
