# Supplementary material for: Non-quaternary oximes detoxify nerve agents and reactivate nerve agent-inhibited human butyrylcholinesterase
Source: Commun Biol. 2021 May 14;4:573. doi: 10.1038/s42003-021-02061-w (PMC8121814; doi:10.1038/s42003-021-02061-w)
Supplement: Supplementary file 4 — Supplementary Data 2 [file 42003_2021_2061_MOESM4_ESM.xlsx]

## Sheet: גיליון1
	PCM-0212399 0.5mM kinetics with 1uM VX - Supplementary Figure 3
	VX						VX
Sample	268-128					Control	268-128
	I	II	III				I	II	III
0	165000	181000	184000			0	175000	175000	179000
1	152000	162000	147000			1	186000	195000	154000
3	139000	120000	122000			3	160000	147000	167000
5	106000	110000	98100			5	163000	164000	163000
7	73000	25700	74100			7	152000	122000	125000
27.5	18000	??	15800			27.5	132000	??	153000
Avg	VX					Avg	VX
0	176667					0	176333
1	153667					1	178333
3	127000					3	158000
5	104700					5	163333
7	57600					7	133000
27.5	16900					27.5	142500
Time	%VX (Mean +- SD)
0	93.3962	102.453	104.151	98.1308	98.1308	100.374
1	86.0377	91.6981	83.2075	104.299	109.346	86.3551
3	78.6792	67.9245	69.0566	89.7196	82.4299	93.6449
5	60	62.2642	55.5283	91.4019	91.9626	91.4019
7	41.3207	14.5472	41.9434	85.2336	68.4112	70.0935
27.5	10.1887		8.9434	74.0187		85.7944
