# Supplementary material for: Non-quaternary oximes detoxify nerve agents and reactivate nerve agent-inhibited human butyrylcholinesterase
Source: Commun Biol. 2021 May 14;4:573. doi: 10.1038/s42003-021-02061-w (PMC8121814; doi:10.1038/s42003-021-02061-w)
Supplement: Supplementary file 5 — Supplementary Data 3 [file 42003_2021_2061_MOESM5_ESM.xlsx]

## Sheet: גיליון1
LC-MS data to Supplemntary Figure 4 - Kinetics of VX (1mM) reaction with PCM-0212399 (1mM)
- Samples were preapred as follows: 1mM VX (100:900) dilution inphosphate buffer (20mM pH=7.9) + 1mM PCM-0212399 (23.9uL from 6.4 mg/mL stock in DMSO). At every timepoint samples were diluted 2:998 and analysed in the MRM method.
PCM-0212399 1mM reaction with 1mM VX - kinetics
Sample
	VX			EMPA			Isoxazole			PCM-0212399
Time	I	II	III	I	II	III	I	II	III	I	II	III
0	96300000	112000000	82900000	225000	194000	108000	3590	3790	2710	3370000	3520000	2730000
10	80700000	118000000	65500000	162000	224000	135000	10100	17500	10100	2550000	3850000	2630000
30	79500000	100000000	91600000	172000	242000	205000	29700	38800	36800	3010000	3140000	2710000
60	78700000	77500000	80100000	196000	265000	238000	67100	73100	58700	2980000	3120000	2420000
180	69700000	61700000	54800000	421000	375000	362000	172000	137000	133000	2470000	2530000	2660000
1440	2280000	2220000	1570000	558000	638000	303000	154000	211000	131000	1010000	1410000	982000
~~~~~~~~~~~~~~~~~~~~~~~~~~~~~~ Data Analysis ~~~~~~~~~~~~~~~~~~~~~~~~~~~~~~~~~~~~~~~
Sample Avg					Sample Stdev
Time	VX	EMPA	Isoxazole	PCM-399	Time	VX	EMPA	Isoxazole	PCM-399
0	9.70667e+07	175667	3363.33	3.20667e+06	0	1.18924e+07	49493	469.136	342572
10	8.80667e+07	173667	12566.7	3010000	10	2.20569e+07	37258.9	3488.39	594867
30	9.03667e+07	206333	35100	2.95333e+06	30	8.41441e+06	28592.9	3904.7	180062
60	7.87667e+07	233000	66300	2840000	60	1.06249e+06	28390.1	5905.93	302435
180	6.20667e+07	386000	147333	2.55333e+06	180	6.08842e+06	25311.4	17518.2	79302.5
1440	2.02333e+06	499667	165333	1134000	1440	321490	142848	33628.7	195496
Sample Avg/max					Sample Stdev/max
Time	VX	EMPA	Isoxazole	PCM-399	Time	VX	EMPA	Isoxazole	PCM-399
0	100	35.1568	2.03427	100	0	12.2518	9.9052	0.283752	10.6831
0.166667	90.728	34.7565	7.60081	93.8669	10	22.7235	7.45674	2.10992	18.5509
0.5	93.0975	41.2942	21.2298	92.0998	30	8.66869	5.7224	2.36171	5.61523
1	81.147	46.6311	40.1008	88.5655	60	1.0946	5.68182	3.57213	9.43143
3	63.9423	77.2515	89.1129	79.6258	180	6.27241	5.06566	10.5957	2.47305
24	2.08448	100	100	35.3638	1440	0.331205	28.5887	20.3399	6.09655
~~~~~~~~~~~~~~~~~~~~~~~~~~~~~~~~~~~~~~~~~~~~~~~~~~~~~~~~~~~~~~~~~~~~~~~~~~~~~~~~~
Time	VX			EMPA			Isoxazole			PCM-0212399
0	99.2102	115.385	85.4052	45.03	38.8259	21.6144	2.17137	2.29234	1.63911	105.094	109.771	85.1351
0.166667	83.1387	121.566	67.4794	32.4216	44.8299	27.018	6.10887	10.5847	6.10887	79.5218	120.062	82.0166
0.5	81.9025	103.022	94.3681	34.423	48.4323	41.0273	17.9637	23.4677	22.2581	93.8669	97.921	84.5114
1	81.0783	79.842	82.5206	39.2261	53.0354	47.6317	40.5847	44.2137	35.504	92.9314	97.2973	75.4678
3	71.8063	63.5646	56.456	84.2562	75.05	72.4483	104.032	82.8629	80.4436	77.027	78.8981	82.9522
24	2.3489	2.28709	1.61745	111.674	127.685	60.6404	93.1452	127.621	79.2339	31.4969	43.9709	30.6237
