# Supplementary material for: Non-quaternary oximes detoxify nerve agents and reactivate nerve agent-inhibited human butyrylcholinesterase
Source: Commun Biol. 2021 May 14;4:573. doi: 10.1038/s42003-021-02061-w (PMC8121814; doi:10.1038/s42003-021-02061-w)
Supplement: Supplementary file 6 — Supplementary Data 4 [file 42003_2021_2061_MOESM6_ESM.xlsx]

## Sheet: 030620
LC-MS Data to Supplementary Figure 7 - kinetics of sarin (1mM) reaction with PCM-0211338 (1mM)
PCM-0211338 reaction with Sarin Kinetics 030620
Data
	IMPA			Intermediate			GBDer			PCM-338
	I	II	III	I	II	III	I	II	III	I	II	III
0	27900	21700	25300	8360	14300	10600	9170000	10500000	14400000	215000	229000	205000
1	26000	29900	32300	76200	96800	108000	2380000	2180000	3020000	102000	117000	117000
3	36500	35700	38300	110000	108000	96100	365000	1190000	1230000	99200	120000	120000
24	?	83200	86100	3320	4650	10400	48600	185000	115000	104000	134000	153000
Avg
	IMPA	Intermediate	GBDer	PCM-338
0	24966.7	11086.7	1.13567e+07	216333
1	29400	93666.7	2.52667e+06	112000
3	36833.3	104700	928333	113067
24	84650	6123.33	116200	130333
% Relative
	IMPA			Intermediate			GBDer			PCM-338
	I	II	III	I	II	III	I	II	III	I	II	III
0	32.9592	25.635	29.8878	7.98472	13.6581	10.1242	80.7455	92.4567	126.798	99.3837	105.855	94.7612
1	30.7147	35.3219	38.1571	72.7794	92.4546	103.152	20.9569	19.1958	26.5923	47.1495	54.0832	54.0832
3	43.1187	42.1737	45.2451	105.062	103.152	91.7861	3.21397	10.4784	10.8306	45.8552	55.47	55.47
24	#VALUE!	98.2871	101.713	3.17096	4.44126	9.93314	0.427942	1.629	1.01262	48.074	61.9414	70.7242
